# Supplementary material for: Bioinformatic Evaluation of KLF13 Genetic Variant: Implications for Neurodevelopmental and Psychiatric Symptoms
Source: Genes (Basel). 2024 Aug 11;15(8):1056. doi: 10.3390/genes15081056 (PMC11354057; doi:10.3390/genes15081056)
Supplement: Supplementary file 1 [file genes-15-01056-s001.zip]

Archive with 1 entries (1 files):
- genes-3137633-supplementary.pdf
